# Supplementary material for: A Phytophthora effector recruits a host cytoplasmic transacetylase into nuclear speckles to enhance plant susceptibility
Source: eLife. 2018 Oct 22;7:e40039. doi: 10.7554/eLife.40039 (PMC6249003; doi:10.7554/eLife.40039)
Supplement: Figure 2—source data 2. [file elife-40039-fig2-data2.xlsx]

## Sheet: Sheet1
Figure 2E
	mean of oospore	SD
GFP	35	3.5
Avh52	89.9	4.6
Avh52M4	40.1	4.2
p-value(GFP/Avh52)	<0.001
p-value(GFP/Avh52M4)	0.19
p-value(Avh52/Avh52M4)	<0.001
Figure 2-figure supplement 2B
	mean of oospore	SD
GFP	40	4.3
Avh52	85	4.7
Avh52M1	35	5.8
p-value(GFP/Avh52)	<0.001
p-value(GFP/Avh52M1)	0.29
p-value(Avh52/Avh52M1)	<0.001
