# Supplementary material for: A Phytophthora effector recruits a host cytoplasmic transacetylase into nuclear speckles to enhance plant susceptibility
Source: eLife. 2018 Oct 22;7:e40039. doi: 10.7554/eLife.40039 (PMC6249003; doi:10.7554/eLife.40039)
Supplement: Figure 3—source data 1. [file elife-40039-fig3-data1.xlsx]

## Sheet: Sheet1
Figure 3-figure supplement 2E
	mean of diameter (cm)	SD
GFP	1.36	0.13
GmTAP1atd	1.43	0.12
p-value	0.57
